# Supplementary material for: The effect of eye health system strengthening on the productivity of services: a before-and-after evaluation conducted in seven counties in Kenya
Source: Front Health Serv. 2026 Jul 14;6:1901542. doi: 10.3389/frhs.2026.1901542 (PMC13407988; doi:10.3389/frhs.2026.1901542)
Supplement: Supplementary file 1 [file Table1.xlsx]

## Sheet: Survey Report Form
Facility Name
Date of data collection:
Name of Data Collector:
Job designation:
Name of Facility Staff 1:
Job designation:
Name of Facility Staff 2:
Job designation:
Name of Facility Staff 3:
Job designation:

## Sheet: Facility Report Form
Facility Name
Equipment List		Worksheet	Item
		Equipment Report Form
Please answer the following questions:
General Information	Question No	Question	Instructions
	GI01	How many employees work in the eye care unit at your hospital?	Provide number.
	GI02	Do you have a biomedical engineer or maintenance staff trained on maintenance of ophthalmic equipment at your hospital?	Select one.	☐ Yes ☐ No
	GI03	Do you have an equipment maintenance system at your hospital?	Select one	☐ Yes ☐ No
Situation prior and after equipment provision	Question No	Question	Instructions
	PT01	What has been the average daily patient throughput in your eye care unit prior provision of above listed equipment items?	Provide estimated number.
	PT02	What is the average daily patient throughput in your eye care unit since the above listed equipment items are in use?	Provide estimated number.
Impact	Question No	Question	Instructions
	I01	To which extent did the provided equipment items improve the quality of your ophthalmology work?	Select one	☐ Large extent ☐ Some extent ☐ No extent
	I02	Which three aspects improved?	Provide narrative.
	I03	To which extent did the provided equipment items improve the patient satisfaction at your hospital?	Select one	☐ Large extent ☐ Some extent ☐ No extent
	I04	Which three aspects improved?	Provide narrative.
	I05	To which extent did the provided equipment items improve the employee satisfaction at your hospital?	Select one	☐ Large extent ☐ Some extent ☐ No extent
	I06	Which three aspects improved?	Provide narrative.
	I07	To which extent did the provided equipment items support the optimization of treatment costs at your hospital?	Select one	☐ Large extent ☐ Some extent ☐ No extent
	I08	Which three aspects improved?	Provide narrative.

## Sheet: Equipment Report Form 
Facility Name
Equipment Report Form
Equipment Name
Please answer the following questions:
Situation prior to equipment provision	Question No	Question	Instructions
	SP01	Did you already have a device of the same type in your hospital stock?	Select one	☐ Yes ☐ No
	SP02	If you already had a device of the same type in your hospital stock: What are the most critical reason(s) which prompted the request for an additional device of the same type?	Select answer option(s).
		If you already had a device of the same type in your hospital stock: If question What are the most critical reason(s) which prompted the request for an additional device of the same type? has been answered with "Other".	Provide narrative for "Other".
	SP03	If you did not have a device of the same type in your hospital stock: What are the most critical reason(s) which prompted the request for the requested equipment item?	Select answer option(s).
		If you did not have a device of the same type in your hospital stock: If question What are the most critical reason(s) which prompted the request for the requested equipment item? has been answered with "Other".	Provide narrative for "Other".
Receipt	Question No	Question	Instructions
	ER01	Date of equipment receipt:	Provide date (DD/MM/YYYY).
Situation analysis after equipment provision Functionality	Question No	Question	Instructions
	SAF01	Is the equipment item currently functioning?	Select one If the equipment item is currently functioning please proceed with the next question. If the equipment item is currently not functioning please proceed with question in row 23.	☐ Yes ☐ No ☐ Unknown
	SAF02	If the equipment item is currently functioning: has this been …	Select one	☐ Uninterrupted ☐ With interruptions ☐ Unknown
	SAF03	If the equipment item is currently functioning: If the previous question has been answered with "With interruptions". What caused the interruptions in functionality?	Select answer option(s).	☐ Environmental factors (heat, dust, ) ☐ Issues in the power supply ☐ Lack of maintenance ☐ Mishandling ☐ Overloading ☐ Unknown ☐ Other
	SAF04	If the equipment item is currently functioning: If question What caused the interruptions in functionality? has been answered with "Other".	Provide narrative for "Other".
	SAF05	If the equipment item is currently functioning: If question in row 18 has been answered with "With interruptions". How long did it take before the equipment item was repaired?	Provide duration.
	SAF06	If the equipment item is currently not functioning: Since when has the equipment not been functioning?	Provide date (DD/MM/YYYY).
	SAF07	If the equipment item is currently not functioning: What caused the functional failure?	Select answer option(s).	☐ Environmental factors (heat, dust, ) ☐ Issues in the power supply ☐ Lack of maintenance ☐ Mishandling ☐ Overloading ☐ Unknown ☐ Other
	SAF08	If the equipment item is currently not functioning: If question What caused the functional failure? has been answered with "Other"	Provide narrative for "Other".
	SAF09	If the equipment item is currently not functioning: Did you have to cancel activities as a result?	Select one	☐ Yes ☐ No ☐ Unknown
	SAF10	If the equipment item is currently not functioning: If you had to cancel services/ activities due to not functioning equipment item: Which services/ activities did you have to cancel?	Select answer option(s).	☐ Examination services ☐ Surgery services ☐ Outreach activities ☐ Teaching activities ☐ Unknown
	SAF11	If the equipment item is currently not functioning: Why has the equipment item not been repaired yet?	Select answer option(s).	☐ Lack of personnel resources ☐ Lack of financial resources ☐ Lack of toolbox for eye equipment ☐ Unavailability of spare parts ☐ Unknown ☐ Other
	SAF12	If the equipment item is currently not functioning: If question Why has the equipment item not been repaired yet? has been answered with "Other"	Provide narrative for "Other".
Situation analysis after equipment provision Usage	Question No	Question	Instructions
	SAU01	Is the equipment item in use?	Select one If the equipment item is currently in use please proceed with the next question. If the equipment item is currently not in use please proceed with question in row 42.	☐ Yes ☐ No
	SAU02	If the equipment item is in use: Since when is the equipment item in use?	Provide date (DD/MM/YYYY).
	SAU03	If the equipment item is in use: has this been …	Select one	☐ Uninterrupted ☐ With interruptions ☐ Unknown
	SAU04	If the equipment item is in use: If the previous question has been answered "With interruptions". What caused the usage interruptions?	Select answer option(s).
	SAU05	If question What caused the usage interruptions? has been answered with "Other".	Provide narrative for "Other".
	SAU06	If the equipment item is in use: How many of your employees are able to use the equipment item appropriately?	Provide number.
	SAU07	If the equipment item is in use: Is the equipment item in use daily (on working days)?	Select one	☐ Yes ☐ No
	SAU08	If the equipment item is not in use daily: How many days a week do you usually use the equipment item?	Provide number.
	SAU09	If the equipment item is in use: How long does it take (on average) to examine/treat one patient with the equipment item, incl. preparation- and postprocessing time?	Provide duration.
	SAU10	If the equipment item is in use: How many additional patients per day can you treat with the provided item compared to the time before you had this item?	Provide estimated number.
	SAU11	If the equipment item is not in use: why is the equipment item not in use? if not in use:	Select answer option(s).	☐ Item is not functioning ☐ Trained personnel overbooked ☐ Lack of training ☐ Lack of space ☐ Unavailability of operating manual ☐ Unknown ☐ Other
	SAU12	If question Why is the equipment item not in use? has been answered with "Other"	Provide narrative for "Other".
	SAU13	If the equipment item is not in use: Have measures been taken to ensure that the equipment item can be used as soon as possible?	Select one.	☐ Yes ☐ No

## Sheet: Codes
Yes
No
Unknown
Existing device(s) not enough
Existing device(s) outdated
Existing device(s) beyond repair
Unknown
Other
Large extent
Some extent
No extent
Environmental factors (heat, dust, pollution)
Issues in the power supply
Lack of maintenance
Mishandling
Overloading
Unknown
Other
Examination services
Surgery services
Outreach activities
Teaching activities
Other
Lack of maintenance-; repair resources (personnel)
Lack of maintenance-; repair resources (financial)
Unavailibility of spare parts
Unknown
Other
Item is not functioning
Lack of training
Lack of space
Unavailability of operating manual
Unknown
Other
Uninterrupted
With interruptions
Unknown
Functional failure
Lack of trained staff
Unknown
Other
